# Supplementary material for: Endogenous oligomer formation underlies DVL2 condensates and promotes Wnt/β-catenin signaling
Source: eLife. 2024 Dec 9;13:RP96841. doi: 10.7554/eLife.96841 (PMC11627551; doi:10.7554/eLife.96841)
Supplement: Figure 1—source data 2. [file elife-96841-fig1-data2.zip]

Archive with 4 entries (3 files):
- Figure 1-source data 2/
- Figure 1-source data 2/Figure 1A.pdf
- Figure 1-source data 2/Figure 1B.pdf
- Figure 1-source data 2/Figure 1C.pdf
