# Supplementary material for: Endogenous oligomer formation underlies DVL2 condensates and promotes Wnt/β-catenin signaling
Source: eLife. 2024 Dec 9;13:RP96841. doi: 10.7554/eLife.96841 (PMC11627551; doi:10.7554/eLife.96841)
Supplement: Figure 1—source data 3. [file elife-96841-fig1-data3.zip]

Archive with 9 entries (8 files):
- Figure 1-source data 3/
- Figure 1-source data 3/Figure 1A - AXIN1.tif
- Figure 1-source data 3/Figure 1A - DVL2.tif
- Figure 1-source data 3/Figure 1B - ALB.tif
- Figure 1-source data 3/Figure 1B - TG.tif
- Figure 1-source data 3/Figure 1C - DVL1.tif
- Figure 1-source data 3/Figure 1C - DVL2 M2.tif
- Figure 1-source data 3/Figure 1C - DVL2.tif
- Figure 1-source data 3/Figure 1C - DVL3.tif
