# Supplementary material for: Endogenous oligomer formation underlies DVL2 condensates and promotes Wnt/β-catenin signaling
Source: eLife. 2024 Dec 9;13:RP96841. doi: 10.7554/eLife.96841 (PMC11627551; doi:10.7554/eLife.96841)
Supplement: Figure 1—figure supplement 1—source data 1. [file elife-96841-fig1-figsupp1-data1.zip]

Archive with 3 entries (2 files):
- Figure 1-figure supplement 1-source data 1/
- Figure 1-figure supplement 1-source data 1/Figure 1-Figure Supplement 1A and B.pdf
- Figure 1-figure supplement 1-source data 1/Figure 1-Figure Supplement 1C.pdf
