# Supplementary material for: Endogenous oligomer formation underlies DVL2 condensates and promotes Wnt/β-catenin signaling
Source: eLife. 2024 Dec 9;13:RP96841. doi: 10.7554/eLife.96841 (PMC11627551; doi:10.7554/eLife.96841)
Supplement: Figure 1—figure supplement 1—source data 2. [file elife-96841-fig1-figsupp1-data2.zip]

Archive with 7 entries (6 files):
- Figure 1-figure supplement 1-source data 2/
- Figure 1-figure supplement 1-source data 2/Figure 1-figure supplement 1A - AXIN1.tif
- Figure 1-figure supplement 1-source data 2/Figure 1-figure supplement 1A - DVL2.tif
- Figure 1-figure supplement 1-source data 2/Figure 1-figure supplement 1B - DVL2.tif
- Figure 1-figure supplement 1-source data 2/Figure 1-figure supplement 1C - DVL2 3216.tif
- Figure 1-figure supplement 1-source data 2/Figure 1-figure supplement 1C - DVL2 3224.tif
- Figure 1-figure supplement 1-source data 2/Figure 1-figure supplement 1C - Tubulin.tif
