# Supplementary material for: Endogenous oligomer formation underlies DVL2 condensates and promotes Wnt/β-catenin signaling
Source: eLife. 2024 Dec 9;13:RP96841. doi: 10.7554/eLife.96841 (PMC11627551; doi:10.7554/eLife.96841)
Supplement: Figure 2—source data 3. [file elife-96841-fig2-data3.zip]

Archive with 4 entries (3 files):
- Figure 2-source data 3/
- Figure 2-source data 3/Figure 2B - 1-418.tif
- Figure 2-source data 3/Figure 2B - deltaDEP.tif
- Figure 2-source data 3/Figure 2B - DVL2.tif
