# Supplementary material for: Endogenous oligomer formation underlies DVL2 condensates and promotes Wnt/β-catenin signaling
Source: eLife. 2024 Dec 9;13:RP96841. doi: 10.7554/eLife.96841 (PMC11627551; doi:10.7554/eLife.96841)
Supplement: Figure 3—figure supplement 1—source data 1. [file elife-96841-fig3-figsupp1-data1.xlsx]

## Sheet: Tabelle1
	Panel B
			Exp 1	Exp 2	Exp 3
		DDEP	72.3333	77	77
		DDEP-DCD1	85.6667	79	77
		DDEP-DLCR1	82.3333	76.6667	64.3333
		DDEP-DLCR2	88	82.3333	71.6667
		DDEP-DLCR3	88.6667	86.3333	79
		DDEP-DLCR4	35.3333	41	36.3333
		DDEP-DCD2	28.3333	26	33
		DDEP-DCFR	14.3333	18	20.3333
	Panel C
			Exp 1	Exp 2	Exp 3	Exp 4	Exp 5	Exp 6	Exp 7	Exp 8	Exp 9
		DDEP	79.4644	41.6436	38.1859	29.9262	50.5495	45.3826	38.8855	29.759	29.7976
		DDEP-DCD1					49.8626	51.3193	47.2441	29.2771	31.8214
		DDEP-DLCR1	79.2276	33.2256	32.699	29.8937
		DDEP-DLCR2	69.5281	39.8205	24.844	27.2013
		DDEP-DLCR3	149.599	84.2887	50.8041	41.7303
		DDEP-DLCR4					24.4505	22.2955	24.47	15.0602
		DDEP-DCD2					29.533	28.7599	24.6517	17.5904	21.9121
		DDEP-DCFR					18.6813	15.6992	8.05572	17.7108	11.0956
	Panel E
			Exp 1	Exp 2	Exp 3	Exp 4
		DDEP	26793	29513	43469	53417
			34714	14157	20643	39673
			31589	24538	14188	53415
			39124	25818	19717	66943
			48273	41615	31768	40996
			46922	78727	32741	55447
			42729	37945	32719	39914
			31409	43300	46944	47985
			36151	31916	37436	44679
			46315	42948	46959	47247
		DDEP-DCFR	52379	37735	39272	31571
			37739	44469	30527	40670
			32193	56023	70166	28556
			57536	61468	27117	32918
			32268	43236	30384	19545
			34031	44488	26987	36581
			21550	34349	43730	33098
			35452	30049	47880	43718
			50137	35780	34072	50593
			38782	39693	49864	68771
		1-418	36432	44189	36148	29456
			38872	42070	52256	56814
			41637	51857	50735	27382
			26864	38954	45500	27695
			37929	45350	19120	29381
			54231	38541	29806	34824
			33380	48891	27819	39261
			31477	39839	35655	33443
			26993	25620	30482	38836
			30915	38851	39084	56229
		1-418+CFR	15367	64437	15721	11224
			28974	53580	24005	31430
			18710	47404	27083	32671
			38378	43075	24894	36560
			42397	49305	35839	25869
			39479	70366	47654	37469
			38522	42484	39077	34986
			46557	46673	33178	33815
			30893	56227	37925	38671
			39915	69402	39940	49181
	Panel F
			Exp 1	Exp 2	Exp 3	Exp 4
		DDEP	32	4	8	34
			41	4	15	35
			49	7	22	41
			56	9	26	46
			72	50	33	46
			80	52	36	51
			85	57	39	51
			91	61	60	57
			96	81	61	61
			103	104	92	64
		DDEP-DCFR	0	0	0	0
			0	0	0	0
			0	0	0	0
			0	0	0	1
			1	0	2	1
			1	0	7	3
			3	1	11	4
			9	4	19	12
			9	5	20	12
			23	17	24	22
		1-418	0	0	0	0
			0	0	0	0
			0	0	0	0
			0	0	0	0
			0	3	0	0
			0	6	1	0
			1	6	1	1
			1	7	2	3
			8	10	11	24
			19	14	13	62
		1-418+CFR	15	14	21	5
			21	18	27	25
			50	20	30	29
			53	22	37	33
			57	23	38	36
			63	23	51	41
			67	30	59	44
			70	37	59	54
			73	44	67	75
			109	49	79	81
	Panel G
			Exp 1	Exp 2	Exp 3	Exp 4
		DDEP	51142	35867	57939	35562
			44478	58438	53940	57762
			45697	56845	52483	29918
			37048	55851	37361	22466
			41947	43604	46321	57598
			43806	62033	54333	40795
			40876	56972	42408	50387
			48150	63808	32469	54576
			37622	50509	63474	59173
			52663	59304	55675	63620
		DDEP-DCFR	53503	54418	45159	40864
			50877	49208	64170	40701
			52035	41016	61957	42462
			75468	35429	49443	54111
			53658	51448	40534	40689
			42605	46366	52080	49101
			69356	36737	50585	33561
			60903	46739	45000	57339
			58469	53482	44140	42644
			53709	45001	68397	42492
		1-418	29252	61982	29854	25592
			28116	31685	32295	32193
			42603	72088	25136	57168
			47758	50055	57696	28163
			47245	34922	39555	40830
			65717	29456	29951	34240
			37219	30125	45704	30786
			38852	57096	36185	47298
			59149	69281	65660	33218
			45838	54465	37051	58947
		1-418+CFR	32220	32125	34047	33322
			72482	20004	50228	24633
			33532	32376	40954	41695
			35455	22582	35343	23846
			45642	20669	47215	48993
			44387	38391	35432	38899
			32867	32344	48295	38694
			52133	32366	41958	41798
			37034	50395	52037	42556
			63855	43372	52778	46690
