# Supplementary material for: Endogenous oligomer formation underlies DVL2 condensates and promotes Wnt/β-catenin signaling
Source: eLife. 2024 Dec 9;13:RP96841. doi: 10.7554/eLife.96841 (PMC11627551; doi:10.7554/eLife.96841)
Supplement: Figure 3—figure supplement 2—source data 1. [file elife-96841-fig3-figsupp2-data1.xlsx]

## Sheet: Tabelle1
	Panel B
			Exp 1	Exp 2	Exp 3	Exp 4
		1-418	9	9.33333	13	4.66667
		1-418+LCR4	24.3333	26.6667	34.6667	27.6667
		1-418+CD2	38.3333	32	60.6667	42.3333
		1-418+CFR	90.6667	98.6667	100	87.3333
		1-418+CFR M2	2.66667	1.33333	0.666667	0.666667
	Panel C
			Exp 1	Exp 2	Exp 3	Exp 4
		1-418	11.0551	24.6875	21.4272	15.0075
		1-418+LCR4	23.9338	31.5703	23.295	24.5092
		1-418+CD2	43.3703	61.8	29.2495	39.0506
		1-418+CFR	43.9008	56.5256	33.1936	40.205
	Panel E
			Exp 1	Exp 2	Exp 3	Exp 4
		DDEP	20.6667	34	21.3333	33
		DDEP-DCFR	6.33333	13	0	6
		1-418	4	6	0.333333	5.66667
		1-418+CFR	18.3333	13.6667	3.66667	12.6667
		1-418+CFR M2	0.333333	0.333333	0	1.66667
	Panel F
			Exp 1	Exp 2	Exp 3	Exp 4
		DDEP	13.6667	17.6667	16.3333	23.6667
		DDEP-DCFR	4	10.3333	10	9.33333
		1-418	2	2	5	0.333333
		1-418+CFR	27.6667	16.3333	26.6667	11.6667
		1-418+CFR M2	0.666667	0.333333	0	0
	Panel H
			Exp 1	Exp 2	Exp 3	Exp 4
		DIX	0.333333	0	0.333333	0
		DIX+CFR	81.3333	91.6667	89.6667	91.3333
		DIX+CFR M2	3.66667	0	0.333333	1.33333
		DAX	1.33333	0.666667	2.66667	1
		CFR+DAX	65.6667	59	69	59
		CFR+DAX M3	0.333333	2	1	0.666667
