# Supplementary material for: Endogenous oligomer formation underlies DVL2 condensates and promotes Wnt/β-catenin signaling
Source: eLife. 2024 Dec 9;13:RP96841. doi: 10.7554/eLife.96841 (PMC11627551; doi:10.7554/eLife.96841)
Supplement: Figure 4—source data 3. [file elife-96841-fig4-data3.zip]

Archive with 11 entries (10 files):
- Figure 4-source data 3/
- Figure 4-source data 3/Figure 4A - deltaDEP-deltaCD2.tif
- Figure 4-source data 3/Figure 4A - deltaDEP-deltaCFR.tif
- Figure 4-source data 3/Figure 4A - deltaDEP-deltaLCR4.tif
- Figure 4-source data 3/Figure 4A - deltaDEP.tif
- Figure 4-source data 3/Figure 4C - 1-418+CD2.tif
- Figure 4-source data 3/Figure 4C - 1-418+CFR.tif
- Figure 4-source data 3/Figure 4C - 1-418+LCR4.tif
- Figure 4-source data 3/Figure 4C - 1-418.tif
- Figure 4-source data 3/Figure 4E - DVL1-CFRDVL2.tif
- Figure 4-source data 3/Figure 4E - DVL1.tif
