# Supplementary material for: Endogenous oligomer formation underlies DVL2 condensates and promotes Wnt/β-catenin signaling
Source: eLife. 2024 Dec 9;13:RP96841. doi: 10.7554/eLife.96841 (PMC11627551; doi:10.7554/eLife.96841)
Supplement: Figure 5—figure supplement 1—source data 1. [file elife-96841-fig5-figsupp1-data1.xlsx]

## Sheet: Tabelle1
	Panel C
			Exp 1	Exp 2	Exp 3	Exp 4
		1-418	16	13	21.6667	16.3333
		1-418+LCR4 VV-AA	15.3333	16	6.66667	13.6667
		1-418+LCR4	35.3333	39.3333	29.6667	37.6667
	Panel D
			Exp 1	Exp 2	Exp 3	Exp 4
		DDEP	48.8038	57.2034	53.1496	50
		DDEP FF-AA	36.8421	36.0169	41.3386	34.6457
		DDEP-DCD2	38.756	32.6271	35.8268	33.4646
	Panel F
			Exp 1	Exp 2	Exp 3	Exp 4
		1-418	5.33333	9.66667	10.3333	5.66667
		1-418+CD2 FF-AA	8.33333	11.6667	13.3333	5.66667
		1-418+CD2	59.3333	65	64.3333	63.6667
	Panel G
			Exp 1	Exp 2	Exp 3	Exp 4
		1-418	35.4067	39.4068	24.8031	33.8583
		1-418+CD2 FF-AA	44.4976	38.9831	25.5906	35.0394
		1-418+CD2	59.8086	60.1695	55.5118	44.0945
	Panel J
			Exp 1	Exp 2	Exp 3	Exp 4
		-	16.6369	26.3285	18.9329	29.8658
		DVL2	100	100	100	100
		DCFR	52.9517	60.8696	64.1997	85.5705
		VV-AA FF-AA	50.0894	65.942	51.463	65.1007
		M2	29.3381	48.5507	32.1859	41.2752
