# Supplementary material for: Endogenous oligomer formation underlies DVL2 condensates and promotes Wnt/β-catenin signaling
Source: eLife. 2024 Dec 9;13:RP96841. doi: 10.7554/eLife.96841 (PMC11627551; doi:10.7554/eLife.96841)
Supplement: Figure 5—figure supplement 1—source data 2. [file elife-96841-fig5-figsupp1-data2.zip]

Archive with 3 entries (2 files):
- Figure 5-figure supplement 1-source data 2/
- Figure 5-figure supplement 1-source data 2/Figure 5-Figure Supplement 1I.pdf
- Figure 5-figure supplement 1-source data 2/Figure 5-Figure Supplement 1J and K.pdf
