# Supplementary material for: Endogenous oligomer formation underlies DVL2 condensates and promotes Wnt/β-catenin signaling
Source: eLife. 2024 Dec 9;13:RP96841. doi: 10.7554/eLife.96841 (PMC11627551; doi:10.7554/eLife.96841)
Supplement: Figure 5—figure supplement 1—source data 3. [file elife-96841-fig5-figsupp1-data3.zip]

Archive with 7 entries (6 files):
- Figure 5-figure supplement 1-source data 3/
- Figure 5-figure supplement 1-source data 3/Figure 5-figure supplement 1I - DVL2.tif
- Figure 5-figure supplement 1-source data 3/Figure 5-figure supplement 1I - Tubulin.tif
- Figure 5-figure supplement 1-source data 3/Figure 5-figure supplement 1J - DVL2.tif
- Figure 5-figure supplement 1-source data 3/Figure 5-figure supplement 1J - Tubulin.tif
- Figure 5-figure supplement 1-source data 3/Figure 5-figure supplement 1K - DVL2.tif
- Figure 5-figure supplement 1-source data 3/Figure 5-figure supplement 1K - Tubulin.tif
