# Supplementary material for: Endogenous oligomer formation underlies DVL2 condensates and promotes Wnt/β-catenin signaling
Source: eLife. 2024 Dec 9;13:RP96841. doi: 10.7554/eLife.96841 (PMC11627551; doi:10.7554/eLife.96841)
Supplement: Figure 6—figure supplement 1—source data 1. [file elife-96841-fig6-figsupp1-data1.xlsx]

## Sheet: Tabelle1
	Panel C
				Exp 1	Exp 2	Exp 3
		DAX	1-3	0	0.333333	1.33333
		1xCFRAX-DAX	1-3	67	51	60.6667
		2xCFRAX-DAX	1-3	69.3333	65	65.6667
		3xCFRAX-DAX	1-3	16	15.3333	15
		3xCFRAX-DAX M3	1-3	2	8.66667	9.33333
		DAX	>3	0	0	0
		1xCFRAX-DAX	>3	3.66667	6	5
		2xCFRAX-DAX	>3	23.6667	27	19
		3xCFRAX-DAX	>3	84	84.6667	85
		3xCFRAX-DAX M3	>3	3.33333	7.33333	6.33333
